# Supplementary material for: Time Matters: Methane Inhalation Mitigates Mitochondrial and Organ Dysfunction in Advanced Experimental Sepsis
Source: Antioxidants (Basel). 2025 Jul 1;14(7):814. doi: 10.3390/antiox14070814 (PMC12291870; doi:10.3390/antiox14070814)
Supplement: Supplementary file 1 [file antioxidants-14-00814-s001.zip]

Archive with 3 entries (3 files):
- Gul燾si et al Dataset.xlsx
- Gul燾si et al. ARRIVE Author Checklist.pdf
- Gul燾si_et_al_SUPPLEMENTARY MATERIAL after proofreading.pdf
