# Supplementary material for: Time Matters: Methane Inhalation Mitigates Mitochondrial and Organ Dysfunction in Advanced Experimental Sepsis
Source: Antioxidants (Basel). 2025 Jul 1;14(7):814. doi: 10.3390/antiox14070814 (PMC12291870; doi:10.3390/antiox14070814)
Supplement: Supplementary file 1 [file antioxidants-14-00814-s001.zip › Gul燾si et al Dataset.xlsx]

## Sheet: Fig 2. RSS
Sham 0h	Sham 6h	Sham 16h	Sepis 0h	Sepis 6h	Sepis 16h	Sep CH4(3-6) 0h	Sep CH4(3-6) 6h	Sep CH4(3-6) 16h	Sep CH4(16-19) 0h	Sep CH4(16-19) 6h	Sep CH4(16-19) 16h	Sep CH4(19-22) 0h	Sep CH4(19-22) 6h	Sep CH4(19-22) 16h
0	0	0	0	1	4	0	2	3	0	2	4	0	2	4
0	0	0	0	3	4	0	1	3	0	3	3	0	1	4
0	0	0	0	1	3	0	2	2	0	2	4	0	2	3
0	0	0	0	1	4	0	2	1	0	1	2	0	2	3
0	0	0	0	2	4	0	2	4	0	1	3	0	1	2
0	0	1	0	2	4	0	2	4	0	3	3	0	1	3
0	0	0	0	1	4	0	1	2	0	1	3	0	1	3
0	0	0				0	2	3
						0	1	3

## Sheet: Fig 3A PaO2_FiO2
Sham	Sepsis	Sep CH4(3-6)	Sep CH4(16-19)	Sep CH4(19-22)
450	294.76	352.857	363.81	363.81
421.429	296.19	277.143	320	348
384.286	269.05	285	408.095	241
370.952	281.43	340	337.619	330.952
401	332.38	323.81	346.667	303.81
384.762	291.43	281.42	242.381	383
388.095	233	325.24	280	311.7
370		268.571
		228.095

## Sheet: Fig 3B MAP
Sham	Sepsis	Sep CH4(3-6)	Sep CH4(16-19)	Sep CH4(19-22)
99	60	109	106	99
113	82	110	122	100
144	72	101	86	114
135	75	94	104	98
121	96	105	89	130
131	79	76	101	84
121	82	80	102	104
106		74
		80

## Sheet: Fig 3C Lactate
Sham	Sepsis	Sep CH4(3-6)	Sep CH4(16-19)	Sep CH4(19-22)
1	2.9	1.5	2.9	0.8
1.4	3.2	1	3.3	1.3
1	2.9	2	2	1.4
1.5	2.9	3.9	2	2.4
1.6	2.5	3.1	0.8	1.2
1.3	4.1	3	4.2	2.3
1.3	5.6	2.7	3.8	1.5
1.1		2.9
		2.7

## Sheet: Fig 3D Urea
Sham	Sepsis	Sep CH4(3-6)	Sep CH4(16-19)	Sep CH4(19-22)
4.9	10.4	4	5.5	14.4
4.2	8.7	3.9	5.5	5.3
4.9	12.6	5	9.2	4
4.6	12.5	6.7	4.2	4.1
5.2	21.4	6.9	5.2	3.2
5.5	8.9	6.8	4.1	7.5
6.4	13.1	3.6	5	6.2
5.7		9.1
		7.8

## Sheet: Fig 3E ALT
Sham	Sepsis	Sep CH4(3-6)	Sep CH4(16-19)	Sep CH4(19-22)
6	21	49	33	16
22	35	59	33	42
9	30	58	39	54
15	67	70	32	29
17	45	35	30	33
22	29	40	38	36
22	37	16	26	34.8
19		35
		28

## Sheet: Fig 3E ROFA
Sham	Sepsis	Sep CH4(3-6)	Sep CH4(16-19)	Sep CH4(19-22)
0	7	3	4	2
1	7	4	5	3
1	6	5	4	4
1	7	5	4	3
0	6	5	2	3
2	7	6	7	5
2	9	2	5	3
2		7
		5

## Sheet: Fig 4A OEx
Sham	Sepsis	Sep CH4(3-6)	Sep CH4(16-19)	Sep CH4(19-22)
34.4607	27.9863	32.8854	29.1579	25.6837
43.5365	22.8146	30.7601	38.906	22.9746
42.1659	33.1333	26.2692	26.7571	25.365
42.638	31.7342	32.4582	37.3338	39.6936
48.0671	24.9953	27.0782	47.3973	47.3973
46.3843	31.7439	34.9097	32.7847	36.5863
41.4591	26.7263	25.8783	31.67	34.5
38.5117		37.2905
		38.4779

## Sheet: Fig 4B pCO2
Sham	Sepsis	Sep CH4(3-6)	Sep CH4(16-19)	Sep CH4(19-22)
2.6	8.5	1.2	2.3	3.3
2.3	6.7	3.2	2	2.3
0.9	9.8	3.5	2.8	2.8
1.5	3.9	0.9	3.7	2.5
2.5	8	4.6	0.5	1.6
0.4	3.2	7.9	5.1	0.4
0.8	11.2	1.7	2.2	2.5
3.5		4.4
		0.4

## Sheet: Fig 5A cerebellum CI BASELINE
Sham	Sepsis	Sep CH4(3-6)	Sep CH4(16-19)	Sep CH4(19-22)
39.5454	34.2944	45.8857	34.8777	34.3793
45.07	38.5603	48.3865	24.2012	32.9574
39.9959	39.2324	37.8505	38.4062	38.4843
43.9284	29.9358	33.2941	39.3587	34.5638
31.9526	11.6196	36.2236	48.9064	34.7057
32.6597	11.6196	19.8974	46.0548	44.4716
25.3249	16.6341	27.2753	46.4258	36.59
27.0762		34.698
		43.522

[truncated: 16 more sheets: Fig 5A cerebellum CI leak, Fig 5A cerebellum CI OXPHOS, Fig 5A cerebellum CI Citc%, Fig 5B cerebellum CII BASELINE, Fig 5B cerebellum CII leak, Fig 5B cerebellum CII OXPHOS, Fig 5B cerebellum CII Citc%, Fig 6A vese CI BASELINE, Fig 6A vese CI leak, Fig 6A vese CI OXPHOS, Fig 6A vese CI Cytc%, Fig 6B vese CII BASELINE, Fig 6B vese CII LEAK, Fig 6B vese CII OXPHOS, Fig 6B vese CII CytC%, Fig 7 MPO]
